# Supplementary material for: A Malawi guideline for research study participant remuneration
Source: Wellcome Open Res. 2018 Dec 19;3:141. Originally published 2018 Nov 1. [Version 2] doi: 10.12688/wellcomeopenres.14668.2 (PMC6329041; doi:10.12688/wellcomeopenres.14668.2)
Supplement: Supplementary file 1 [file wellcomeopenres-3-16342-s0000.tgz]

Archive with 1 entries (1 files):
- 62b26f5f-2fba-4855-84a2-78f3cbbc8075_Malawi_tables_supplementary_table_with_active_worksheet.xlsx
