# Supplementary material for: A Malawi guideline for research study participant remuneration
Source: Wellcome Open Res. 2018 Dec 19;3:141. Originally published 2018 Nov 1. [Version 2] doi: 10.12688/wellcomeopenres.14668.2 (PMC6329041; doi:10.12688/wellcomeopenres.14668.2)
Supplement: Supplementary file 1 [file wellcomeopenres-3-16342-s0000.tgz › 62b26f5f-2fba-4855-84a2-78f3cbbc8075_Malawi_tables_supplementary_table_with_active_worksheet.xlsx]

## Sheet: Remuneration table
MALAWI RESEARCH PARTICIPANT REMUNERATION
Reimburse Expenses	Rate in MK	Number of events	Total
a) Transport - see Note A
b) Subsistence (one meal)	1500		0
c) Accomodation (one night)	15000		0
Compensation
a) Time - see Note B
Total time in hours travelling
Total time in hours at facility
Time in days (day = 8hrs)	1000		0
b) Burden - see Note C			0
Procedure A	2000		0
Procedure B	6000		0
Procedure C	10000		0
TOTAL for study - see Note D			0
AVERAGE per visit*
e.g. Volunteers attend for collection of a complex data set 4 hours and a large blood test.
They re-attend 6 further occasions taking one hour and a simple blood test each time.
There are 2 additional visits for bronchoscopy (4 hours)
Notes
Note A: Transport rates - use the same for all participants in the study, based on furthest travel
5km	300
10km	600
15km	900
Note B: Time - use total time including travel, waiting, consultation, tests, wiating for results and treatment
Note C: Burden Categories			Rate
(A) mild discomfort	venesection <60ml, lung function testing, Xray		2000
(B) Moderate discomfort	venesection >60ml, bone marrow, lumbar puncture		6000
[C] Long or complex	bronchoscopy or GI endoscopy and biopsy/BAL		10000
Note D: Recommendation is that this should not be less than 7000 for studies attending facilities.
*Divide Total by transport events (C3) to determine Average per visit.
MK exchange rate at the time of writing 960 MK to the GB £; 700 MK to the US$.

## Sheet: Illustration simple study
MALAWI RESEARCH PARTICIPANT REMUNERATION
Reimburse Expenses	Rate in MK	Number of events	Total
a) Transport - see Note A	900	2	1800
b) Subsistence (one meal)	1500	1	1500
c) Accomodation (one night)	15000	0	0
Compensation
a) Time - see Note B
Total time in hours travelling		4
Total time in hours at facility		8
Time in days (day = 8hrs)	1000	1.5	1500
b) Burden - see Note C
Procedure A	2000	1	2000
Procedure B	6000	1	6000
Procedure C	10000	0	0
TOTAL for study - see Note D			12800
AVERAGE per visit*			6400
Notes
Note A: Transport rates - use the same for all participants in the study, based on furthest travel
5km	300
10km	600
15km	900
Note B: Time - use total time including travel, waiting, consultation, tests, wiating for results and treatment
Note C: Burden Categories			Rate
(A) mild discomfort	venesection <60ml, lung function testing, Xray		2000
(B) Moderate discomfort	venesection >60ml, bone marrow, lumbar puncture		6000
[C] Long or complex	bronchoscopy or GI endoscopy and biopsy/BAL		10000
Note D: Recommendation is that this should not be less than 7000 for studies attending facilities.
*Divide Total by transport events (C3) to determine Average per visit.
MK exchange rate at the time of writing 960 MK to the GB £; 700 MK to the US$.

## Sheet: Illustration complex study
MALAWI RESEARCH PARTICIPANT REMUNERATION
Reimburse Expenses	Rate in MK	Number of events	Total
a) Transport - see Note A	900	9	8100
b) Subsistence (one meal)	1500	3	4500
c) Accomodation (one night)	15000	0	0
Compensation
a) Time - see Note B
Total time in hours travelling		18
Total time in hours at facility		18
Time in days (day = 8hrs)	1000	4.5	4500
b) Burden - see Note C			0
Procedure A	2000	6	12000
Procedure B	6000	1	6000
Procedure C	10000	2	20000
TOTAL for study - see Note D			55100
AVERAGE per visit*			6122.22
e.g. Volunteers attend for collection of a complex data set 4 hours and a large blood test.
They re-attend 6 further occasions taking one hour and a simple blood test each time.
There are 2 additional visits for bronchoscopy (4 hours)
Notes
Note A: Transport rates - use the same for all participants in the study, based on furthest travel
5km	300
10km	600
15km	900
Note B: Time - use total time including travel, waiting, consultation, tests, wiating for results and treatment
Note C: Burden Categories			Rate
(A) mild discomfort	venesection <60ml, lung function testing, Xray		2000
(B) Moderate discomfort	venesection >60ml, bone marrow, lumbar puncture		6000
[C] Long or complex	bronchoscopy or GI endoscopy and biopsy/BAL		10000
Note D: Recommendation is that this should not be less than 7000 for studies attending facilities.
*Divide Total by transport events (C3) to determine Average per visit.
MK exchange rate at the time of writing 960 MK to the GB £; 700 MK to the US$.
